# Supplementary material for: Limited Dispersal and Significant Fine - Scale Genetic Structure in a Tropical Montane Parrot Species
Source: PLoS One. 2016 Dec 29;11(12):e0169165. doi: 10.1371/journal.pone.0169165 (PMC5199109; doi:10.1371/journal.pone.0169165)
Supplement: S3 Table — Given are genotypes of each individual and sample location. (XLSX) [file pone.0169165.s005.xlsx]

## Sheet: Genotypes_El Oro parakeet
Genotype file for n=249 El Oro parakeet individuals
ID:	individual identity
Data set:	Specifies whether individuals were used for calculations with the reduced data set (rd) or whether they were only in the complete data set (cd)
Pop_nat:	Natal population of individuals or, if hatching place was not known, population where they were captured first.
Pop_disp:	Population where individuals were re-captured, i.e. specifies if they dispersed.
ID	Data set	Pop_nat	Pop_disp	Pyro 3		Pyro 4		Pyro8	Allele 2	Pyro9	Allele 2	Pyro 10		Pyro 11		PyrOr2		Cyanp5		PyrOr6		PyrOr10		UnaCT43		PyrOr7		PyrOr11		Cyanp8		PyrOr4		Cyanp4		PyrOr3		PyrOr8
I001	cd	BVSouth	BVSouth	152	156	166	174	155	155	121	125	163	163	103	107	143	147	209	217	131	131	150	150	140	150	104	120	136	140	226	238	114	118	192	192	147	147	123	139
I002	rd	BVSouth	BVSouth	156	156	158	166	143	155	121	125	167	167	103	111	143	155	209	209	131	135	142	142	140	150	104	128	116	124	206	238	94	94	196	236	143	151	127	207
I003	cd	BVSouth	BVSouth	152	156	162	166	143	155	121	121	163	163	103	111	151	151	209	209	127	131	138	146	140	140	104	124	120	140	206	238	94	94	204	236	143	143	131	135
I004	cd	BVSouth	BVSouth	152	152	158	166	143	143	121	121	163	163	111	111	143	143	209	209	131	131	142	146	140	150	104	104	124	128	206	238	94	114	196	236	147	151	127	135
I005	cd	BVSouth	BVSouth	156	156	166	166	155	155	121	121	167	167	111	111	143	155	209	209	131	135	142	146	140	150	104	120	124	128	206	238	94	94	196	196	143	151	127	135
I006	rd	BVSouth	BVSouth	156	156	158	166	143	155	121	125	163	167	111	111	143	155	209	209	131	135	142	142	140	150	104	128	116	124	206	238	94	94	0	0	143	151	127	207
I007	rd	BVSouth	BVSouth	152	156	166	166	143	155	121	129	155	167	111	111	143	143	209	209	131	131	142	146	150	150	104	120	128	140	230	238	94	114	196	232	143	147	123	135
I008	cd	BVSouth	BVSouth	152	156	158	166	143	155	125	129	155	167	111	111	143	143	209	209	131	131	142	146	150	150	104	120	116	128	230	238	94	94	232	236	143	147	123	207
I009	cd	BVSouth	BVSouth	152	160	166	166	143	155	121	129	155	167	111	111	143	143	209	209	131	131	142	142	150	150	120	128	124	128	206	238	94	114	192	196	143	151	127	135
I010	cd	BVSouth	BVSouth	0	0	166	170	143	155	121	125	167	167	111	111	143	155	209	209	131	131	142	146	140	150	104	128	116	128	230	238	94	114	196	232	143	143	123	207
I011	rd	BVSouth	BVSouth	156	156	166	166	143	155	121	125	163	167	111	111	143	143	209	209	131	135	142	146	150	150	104	128	116	128	238	238	94	94	196	196	143	151	123	207
I012	rd	BVSouth	BVSouth	152	156	166	166	143	155	121	121	0	0	103	103	151	155	201	209	135	135	142	154	140	150	104	104	120	124	206	206	90	118	200	228	143	143	127	135
I013	rd	BVSouth	BVSouth	148	160	166	166	143	155	121	125	163	167	103	111	143	155	201	209	135	135	142	142	150	150	104	128	116	124	206	238	94	118	196	228	143	151	123	135
I014	rd	BVSouth	BVSouth	152	156	166	174	151	155	125	125	155	163	103	103	143	143	201	205	131	131	142	142	140	144	104	108	124	128	206	238	94	98	192	244	143	143	139	143
I015	rd	BVSouth	BVSouth	152	152	158	170	151	151	121	125	167	167	103	115	143	147	201	209	131	131	142	142	140	150	104	124	124	140	206	230	94	114	200	204	143	143	135	139
I016	cd	BVSouth	BVSouth	156	160	166	170	151	151	121	125	155	167	103	103	143	143	201	201	131	131	142	142	140	140	104	124	124	124	206	238	94	94	192	200	143	143	135	143
I017	cd	BVSouth	BVSouth	156	160	166	170	151	151	125	125	163	167	103	115	143	143	201	205	131	131	142	142	140	144	104	104	124	124	206	230	94	98	192	204	143	143	139	143
I018	rd	BVSouth	BVSouth	152	156	166	174	151	155	125	125	163	163	111	111	143	155	201	205	131	131	138	150	140	144	104	120	124	128	230	238	94	98	196	244	143	143	135	139
I019	cd	BVSouth	BVSouth	152	156	166	174	143	151	121	125	163	163	111	111	143	155	205	209	131	135	138	142	144	150	104	104	128	128	206	238	94	114	196	232	143	151	135	135
I020	rd	BVSouth	BVSouth	152	152	166	174	151	155	121	125	155	163	111	111	143	155	205	209	131	131	138	142	144	150	104	104	124	140	238	238	94	98	196	208	143	147	131	135
I021	rd	BVSouth	BVSouth	152	156	166	166	143	155	121	121	155	163	111	111	143	143	209	209	131	135	142	146	150	150	104	104	116	128	206	230	94	114	196	232	147	151	135	207
I022	cd	BVSouth	BVSouth	156	160	166	166	143	155	121	125	163	163	111	111	143	143	205	209	131	131	142	150	144	150	104	104	124	128	206	238	94	98	196	232	143	147	135	135
I023	rd	BVSouth	BVSouth	152	156	166	174	155	155	121	125	163	163	111	111	143	143	201	209	131	131	138	146	140	150	104	104	128	128	230	230	94	94	232	244	143	147	139	207
I024	cd	BVSouth	BVSouth	152	152	166	166	143	155	121	125	155	163	111	111	143	143	205	209	131	135	138	142	144	150	104	104	124	128	206	230	94	114	196	196	143	151	135	139
I025	rd	BVSouth	BVSouth	152	156	166	174	155	155	125	125	163	163	111	111	143	155	201	205	131	135	142	150	140	144	104	120	128	140	230	238	98	98	192	196	143	147	139	143
I026	rd	BVSouth	BVSouth	152	156	166	166	155	155	121	125	163	167	103	111	147	155	209	209	131	135	142	150	140	140	104	120	124	140	230	238	94	94	232	236	143	151	127	135
I027	cd	BVSouth	BVSouth	152	156	166	170	151	155	121	121	155	167	103	103	155	155	201	209	135	135	138	142	140	144	104	128	120	124	206	206	106	106	196	228	143	147	139	143
I028	cd	BVSouth	BVSouth	152	156	154	166	143	155	121	121	155	167	103	103	143	155	205	209	131	135	142	150	150	150	120	120	132	140	230	234	94	114	192	196	143	143	131	135
I029	cd	BVSouth	BVSouth	152	152	166	174	155	155	121	129	163	167	103	111	143	143	205	209	135	139	146	150	150	150	104	104	116	124	230	230	114	122	196	200	139	143	139	139
I030	cd	BVSouth	BVSouth	152	152	166	174	143	155	125	125	155	167	103	111	143	143	205	205	131	135	142	146	150	150	120	120	124	140	206	234	94	114	196	200	143	143	135	135
I031	rd	BVSouth	BVSouth	152	156	166	166	155	155	125	129	163	167	103	103	143	143	205	209	131	135	142	146	150	150	104	120	124	128	206	230	94	122	200	204	139	143	135	139
I032	rd	BVSouth	BVSouth	152	160	154	174	143	155	121	125	155	163	103	111	143	143	205	209	135	139	142	150	150	150	104	120	116	140	230	234	114	114	196	196	143	143	135	139
I033	cd	BVSouth	BVSouth	152	160	166	174	155	155	125	129	163	163	103	103	143	143	209	209	135	139	142	142	150	150	104	120	116	128	230	234	94	114	196	204	143	143	135	139
I034	cd	BVSouth	BVSouth	152	160	166	174	155	155	125	125	155	163	103	103	143	143	205	209	135	139	142	150	150	150	120	120	116	128	230	230	94	114	196	204	139	143	135	135
I035	cd	BVSouth	BVSouth	152	152	154	166	155	155	125	129	163	167	103	103	143	143	209	209	131	139	142	146	150	150	104	120	124	140	230	230	94	114	196	204	143	143	139	139
I036	cd	BVSouth	BVSouth	152	160	154	166	151	155	121	129	167	167	103	111	143	143	205	209	135	139	142	150	150	150	104	104	124	140	230	230	94	114	196	200	143	143	135	135
I037	rd	BVSouth	BVSouth	148	156	162	166	155	155	121	129	163	163	103	103	143	151	213	213	127	135	138	146	140	150	104	128	128	128	206	230	94	106	192	200	143	143	135	143
I038	rd	BVSouth	BVSouth	152	160	154	174	143	155	121	121	155	167	103	111	143	143	205	209	131	139	142	150	146	150	120	120	116	132	234	238	94	114	192	196	143	147	131	135
I039	cd	BVSouth	BVSouth	148	160	154	166	155	155	121	121	155	163	103	111	143	151	205	213	127	131	138	142	150	150	120	128	116	128	230	238	94	114	192	196	143	143	135	143
I040	cd	BVSouth	BVSouth	156	160	154	166	155	155	121	129	163	167	103	111	143	143	205	213	135	139	146	150	150	150	104	120	116	128	206	234	94	106	192	196	143	143	135	143
I041	cd	BVSouth	BVSouth	156	160	154	166	143	155	121	121	163	167	103	111	143	143	209	213	127	139	138	150	140	146	120	128	120	128	230	234	94	106	0	0	143	143	131	143
I042	rd	BVSouth	BVSouth	152	156	166	174	143	155	121	121	155	155	103	111	143	155	201	209	131	135	142	142	146	150	104	120	140	140	230	238	94	114	192	196	143	143	131	135
I043	rd	BVSouth	BVSouth	152	156	162	170	151	155	125	125	155	163	103	111	143	143	201	205	131	135	138	150	140	150	108	120	124	128	206	230	94	98	192	196	143	147	123	135
I044	cd	BVSouth	BVSouth	152	156	158	166	151	155	125	125	163	167	103	115	143	147	201	205	131	131	142	142	140	140	104	104	124	124	206	206	94	114	192	200	143	143	135	143
I045	cd	BVSouth	BVSouth	152	156	170	174	151	155	125	125	155	167	103	103	143	143	201	209	131	131	142	142	144	150	104	108	128	140	206	206	94	114	204	244	143	143	135	139
I046	cd	BVSouth	BVSouth	152	152	166	170	151	155	121	125	155	167	103	103	143	143	201	205	131	131	142	142	140	144	104	124	124	128	206	238	94	98	192	200	143	143	139	143
I047	cd	BVSouth	BVSouth	152	152	166	174	151	155	121	125	163	167	111	111	143	155	205	209	131	131	138	142	144	150	104	104	124	140	238	238	94	98	196	208	143	147	131	135
I048	cd	BVSouth	BVSouth	152	152	0	0	151	151	121	125	155	167	103	103	143	147	201	209	131	131	142	142	140	150	108	124	124	140	206	230	94	114	204	244	143	143	135	139
I049	cd	BVSouth	BVSouth	152	152	170	174	151	155	121	125	163	167	103	103	143	147	201	209	131	131	142	142	140	144	108	124	120	124	206	230	94	114	204	244	143	143	139	139
I050	cd	BVSouth	BVSouth	152	156	166	166	151	155	121	125	0	0	111	111	143	143	201	209	131	135	138	142	144	150	104	104	128	128	206	238	98	114	196	244	143	151	139	207
I051	cd	BVSouth	BVSouth	156	156	166	174	143	151	121	125	163	163	111	111	143	143	201	209	131	131	138	142	140	150	104	104	116	124	206	230	94	114	196	244	143	147	139	207
I052	cd	BVSouth	BVSouth	152	156	0	0	143	155	125	125	155	155	103	111	143	143	205	209	135	135	142	150	140	140	108	128	124	124	206	206	94	94	196	196	143	151	123	207
I053	rd	BVSouth	BVNorth	152	156	162	166	155	155	125	125	155	163	103	111	143	155	205	205	135	135	142	150	140	140	108	128	124	124	206	238	94	98	196	236	143	143	123	207
I054	cd	BVSouth	BVSouth	152	156	158	170	151	155	121	125	167	167	111	111	143	155	201	209	131	131	138	142	140	140	120	128	120	128	206	238	94	94	192	196	143	143	127	135
I055	cd	BVSouth	BVSouth	156	156	162	166	143	151	121	125	155	167	103	111	143	143	201	209	131	135	138	142	150	150	104	108	124	124	230	238	94	94	192	196	143	143	123	127
I056	cd	BVSouth	BVSouth	152	156	174	174	151	155	125	129	163	163	103	111	151	155	205	213	131	135	142	154	140	150	104	124	128	132	206	230	90	94	200	212	143	147	131	135
I057	cd	BVSouth	BVSouth	152	152	162	170	151	155	125	129	155	163	103	103	151	155	205	205	131	135	142	146	140	140	104	108	128	128	230	234	90	94	192	204	143	147	135	135
I058	cd	BVSouth	BVSouth	152	156	170	174	143	155	125	129	155	163	103	103	151	155	205	213	135	135	142	146	140	150	104	108	120	132	230	234	90	98	200	212	143	147	135	135
I059	cd	BVSouth	BVSouth	152	152	166	166	155	155	125	129	163	163	103	103	143	151	205	209	135	135	146	150	150	150	104	108	124	128	230	238	94	122	204	204	139	143	135	135
I060	cd	BVSouth	BVSouth	152	152	166	166	155	155	125	129	167	167	111	115	143	151	205	209	131	135	146	150	150	150	104	104	124	124	230	238	94	94	196	204	143	143	135	135
I061	cd	BVSouth	BVSouth	152	156	166	166	155	155	125	129	163	163	103	103	143	151	205	209	135	135	146	146	150	150	104	108	124	124	206	238	94	94	196	204	139	143	135	139
I062	cd	BVSouth	BVSouth	152	156	166	166	155	155	125	129	163	163	103	103	143	151	205	209	131	135	142	150	140	150	104	108	124	124	230	230	94	110	204	204	139	147	135	139
I063	rd	BVSouth	BVSouth	152	156	166	166	155	155	121	125	163	167	103	115	151	151	205	209	131	135	146	150	140	150	104	108	124	128	230	238	94	110	196	204	143	147	135	135
I064	cd	BVSouth	BVSouth	152	152	166	166	155	155	121	129	163	167	103	115	143	151	205	209	131	135	146	146	140	150	104	104	124	128	230	230	94	110	204	204	143	147	135	139
I065	cd	BVSouth	BVSouth	152	156	166	166	155	155	125	125	163	167	103	103	143	151	205	209	131	135	146	150	150	150	108	124	124	128	206	238	94	110	196	200	139	143	135	139
I066	cd	BVSouth	BVSouth	148	152	166	166	155	155	125	125	163	167	103	111	143	147	201	209	135	135	142	150	140	144	104	120	128	140	230	238	94	98	192	232	143	147	127	143
I067	cd	BVSouth	BVSouth	152	152	166	166	155	155	121	125	163	167	103	111	147	155	201	209	131	131	142	142	140	144	104	120	140	140	230	238	94	98	192	232	143	143	135	139
I068	cd	BVSouth	BVSouth	156	156	166	174	155	155	121	125	0	0	111	111	147	155	205	209	135	135	142	150	140	144	104	104	140	140	230	238	94	98	196	236	147	151	127	139
I069	rd	BVSouth	BVSouth	152	156	162	166	155	155	121	133	155	167	103	103	143	155	209	209	0	0	142	150	140	150	104	108	120	132	206	206	98	98	196	196	143	143	131	135
I070	rd	BVSouth	BVSouth	156	156	170	174	155	155	121	121	155	167	103	103	143	151	209	209	131	135	0	0	140	150	104	104	124	132	206	238	98	98	196	200	143	147	127	139
I071	rd	BVSouth	BVSouth	152	152	162	174	155	155	125	125	163	167	103	111	143	151	205	209	135	135	142	146	140	150	104	120	116	116	234	238	94	98	196	196	143	143	127	207
I072	cd	BVSouth	BVSouth	152	152	162	162	155	155	121	125	155	163	103	111	143	143	209	209	131	135	142	142	140	140	104	104	116	120	206	238	94	106	196	196	143	143	127	135
I073	cd	BVSouth	BVSouth	152	152	162	162	155	155	121	125	155	163	103	103	143	151	205	209	135	135	146	150	140	150	104	120	116	120	206	238	94	98	196	196	143	143	127	135
I074	cd	BVSouth	BVSouth	152	156	170	174	155	155	121	125	155	167	103	103	143	143	205	209	135	135	142	150	150	150	104	120	116	116	238	238	98	106	196	196	143	147	127	127
I075	cd	BVSouth	BVSouth	152	156	166	166	155	155	121	125	163	163	103	115	143	151	205	209	131	131	142	150	140	150	104	104	124	128	206	238	94	94	204	204	139	147	135	135
I076	cd	BVSouth	BVSouth	152	156	0	0	0	0	121	125	167	167	103	115	143	151	205	205	131	131	142	146	150	150	0	0	124	128	230	230	94	110	200	204	139	143	0	0
I077	cd	BVSouth	BVSouth	152	152	166	166	155	155	117	125	163	167	103	103	143	151	205	205	131	131	142	146	140	150	104	108	124	124	230	230	94	122	200	204	143	143	135	135
I078	cd	BVSouth	BVSouth	152	152	166	166	155	155	125	125	163	167	103	115	143	151	205	209	131	131	146	146	150	150	104	104	124	128	230	238	94	122	196	204	143	143	135	135
I079	cd	BVSouth	BVSouth	152	156	166	174	155	155	121	125	163	163	111	111	143	155	201	209	131	131	150	150	140	140	0	0	132	140	238	238	94	98	192	192	143	151	127	143
I080	cd	BVSouth	BVSouth	152	156	166	166	155	155	121	121	163	167	103	111	143	147	205	209	131	135	150	150	140	140	104	120	128	136	230	238	94	98	192	192	143	147	135	143
I081	cd	BVSouth	BVSouth	152	156	166	166	155	155	121	125	163	167	111	111	147	155	205	209	135	135	142	150	140	140	104	120	128	140	238	238	94	98	196	196	147	151	135	139
I082	cd	BVSouth	BVSouth	152	152	166	174	155	155	125	125	163	167	103	111	147	155	205	209	131	131	142	142	140	144	104	120	140	140	230	238	94	98	196	196	143	143	135	139
I083	cd	BVSouth	BVSouth	152	156	0	0	0	0	121	125	155	163	103	111	143	151	205	209	131	131	0	0	140	150	0	0	124	132	230	238	98	114	208	208	143	143	0	0
I084	cd	BVSouth	BVSouth	152	152	162	166	155	155	121	121	163	167	103	111	143	143	209	209	127	131	142	142	140	144	104	120	124	132	206	238	98	98	0	0	143	143	123	131
I085	cd	BVSouth	BVSouth	152	156	162	174	151	155	121	121	155	167	103	111	143	151	209	209	131	131	138	142	140	144	0	0	132	140	230	238	98	98	196	196	143	147	123	135
I086	cd	BVSouth	BVSouth	156	156	166	170	143	155	121	125	155	167	103	111	143	155	205	209	135	135	142	150	140	150	104	108	116	128	206	206	94	98	204	204	147	151	123	207
I087	rd	BVSouth	BVSouth	152	152	166	166	143	155	121	133	163	163	103	103	155	155	209	209	135	135	142	142	140	144	104	108	120	124	206	206	0	0	196	200	143	143	135	143
I088	cd	BVSouth	BVSouth	152	152	166	174	155	155	121	125	155	163	103	103	143	155	205	209	131	135	142	150	140	150	104	108	120	128	206	206	98	106	196	200	143	143	135	143
I089	cd	BVSouth	BVSouth	152	152	162	166	155	155	125	133	163	163	103	111	143	155	201	209	135	135	138	142	144	150	108	120	120	128	206	206	94	106	192	196	143	147	135	135
I090	rd	BVSouth	BVSouth	152	152	174	174	155	155	121	125	155	163	103	103	143	151	205	209	135	135	142	142	150	150	104	120	116	140	230	234	94	114	196	196	143	143	147	207
I091	cd	BVSouth	BVSouth	152	152	166	174	155	155	121	125	155	167	103	111	143	143	201	209	135	135	142	142	150	150	104	128	116	124	206	234	94	114	196	228	143	143	123	207
I092	cd	BVSouth	BVSouth	152	152	166	174	143	155	125	125	163	167	103	103	143	151	209	209	135	135	142	142	150	150	104	120	116	116	230	238	94	114	196	196	143	143	123	147
I093	cd	BVSouth	BVSouth	152	156	166	178	151	155	125	129	163	167	111	111	143	159	209	213	131	135	142	154	150	150	104	104	116	116	206	230	94	110	196	228	143	147	127	139
I094	cd	BVSouth	BVSouth	148	152	162	166	0	0	125	129	163	167	111	111	143	143	209	213	135	135	142	154	150	150	104	120	116	116	226	234	90	98	196	228	143	143	123	135
I095	cd	BVSouth	BVSouth	152	156	166	166	143	143	121	121	163	163	103	115	143	151	205	213	131	135	142	142	140	150	120	128	120	124	230	230	94	122	196	200	139	143	131	139
I096	cd	BVSouth	BVSouth	152	156	174	174	155	155	121	121	0	0	103	111	143	151	209	209	131	135	138	142	140	150	104	104	128	132	230	238	94	106	196	232	147	147	127	207
I097	cd	BVSouth	BVSouth	156	156	166	174	155	155	121	125	163	167	103	111	143	151	209	209	131	135	142	146	150	150	104	104	124	128	230	238	94	98	196	232	143	147	139	207
I098	cd	BVSouth	BVSouth	152	156	166	166	155	155	121	125	0	0	103	111	143	155	201	209	131	135	138	150	140	150	104	104	128	132	206	230	94	98	196	244	143	143	135	207
I099	rd	BVSouth	BVSouth	152	152	162	170	155	155	125	129	163	167	103	111	155	159	209	213	131	135	142	154	150	150	104	128	116	128	230	234	90	98	196	228	143	143	127	139
I100	cd	BVSouth	BVSouth	152	152	162	174	0	0	125	125	163	167	111	111	151	159	205	209	135	135	142	146	140	150	104	104	116	116	230	238	90	98	196	228	143	143	127	139
I101	cd	BVSouth	BVSouth	152	152	162	162	155	155	125	129	167	167	103	111	151	155	205	209	131	135	146	154	140	150	104	104	116	116	234	234	90	98	196	228	143	143	139	207
I102	cd	BVSouth	BVSouth	152	152	166	170	151	151	125	125	163	167	103	115	143	143	201	201	131	131	142	142	140	144	104	104	124	124	206	206	94	114	200	244	143	143	135	139
I103	cd	BVSouth	BVSouth	152	156	158	166	151	151	125	125	163	167	103	115	143	147	201	209	131	131	142	142	140	150	104	104	124	124	206	230	98	114	204	244	143	143	139	143
I104	cd	BVSouth	BVSouth	152	156	170	174	151	151	125	125	0	0	103	115	143	143	201	205	131	131	142	142	140	150	104	108	128	140	206	230	94	114	192	204	143	143	0	0
I105	cd	BVSouth	BVSouth	152	156	166	166	151	155	121	121	163	167	103	103	151	155	201	209	135	135	142	154	140	144	108	128	120	128	206	238	106	106	196	228	147	147	127	139
I106	rd	BVSouth	BVNorth	0	0	0	0	0	0	0	0	163	167	0	0	143	155	0	0	131	135	146	154	150	150	104	104	116	120	206	238	94	118	196	228	0	0	123	135
I107	rd	BVSouth	BVSouth	152	156	162	174	155	155	121	125	163	167	103	103	143	151	209	209	131	135	142	142	140	150	104	120	132	132	206	230	98	98	0	0	143	143	123	139
I108	rd	BVNorth	BVNorth	148	160	162	174	155	155	117	125	155	163	111	111	143	151	213	217	135	135	142	142	144	150	104	120	128	132	226	226	106	110	196	232	147	147	143	207
I109	rd	BVNorth	BVNorth	152	160	162	166	155	155	125	125	155	163	103	107	151	159	209	209	131	131	138	142	146	150	120	120	120	128	226	238	98	102	200	200	143	147	147	203
I110	rd	BVNorth	BVNorth	152	156	170	170	151	155	121	125	155	167	111	111	143	147	209	209	131	135	142	150	140	140	104	108	128	140	206	238	94	106	188	192	147	147	135	139
I111	rd	BVNorth	BVNorth	156	164	166	170	155	155	121	125	155	167	103	103	143	155	201	205	131	135	142	146	140	150	0	0	116	128	206	234	94	114	196	236	143	151	131	199
I112	cd	BVNorth	BVNorth	156	164	162	170	151	155	125	125	163	167	111	111	135	147	205	209	131	135	142	150	140	140	104	128	116	128	234	234	94	94	188	204	143	147	135	207
I113	cd	BVNorth	BVNorth	152	164	170	170	155	155	121	121	167	167	103	111	143	147	201	209	131	135	142	150	140	150	104	108	116	128	206	234	94	94	188	196	147	151	131	135
I114	cd	BVNorth	BVNorth	152	156	170	170	151	155	125	125	167	167	103	111	143	147	205	209	131	135	142	146	140	140	104	108	116	128	206	206	106	114	188	236	147	151	131	135
I115	cd	BVNorth	BVNorth	152	156	170	170	155	155	121	125	155	167	103	111	143	147	201	209	135	135	142	146	140	150	104	104	128	128	206	206	94	94	188	196	143	147	131	139
I116	cd	BVNorth	BVNorth	156	156	166	170	155	155	125	125	155	163	0	0	143	147	201	209	131	135	146	150	140	150	104	108	116	128	206	234	94	114	196	204	143	143	199	207
I117	cd	BVNorth	BVNorth	152	156	170	170	151	155	121	121	155	167	103	111	143	155	201	209	131	135	142	150	140	150	104	108	128	128	206	206	94	114	192	196	143	147	131	135
I118	cd	BVNorth	BVNorth	156	160	162	174	151	155	125	125	155	155	103	111	143	151	209	209	131	135	142	146	140	150	104	120	128	128	206	226	94	118	204	232	143	147	135	135
I119	rd	BVNorth	BVNorth	156	160	166	166	151	155	125	129	155	167	103	111	143	143	205	209	127	131	142	146	150	150	108	120	116	132	206	226	94	114	204	236	143	151	131	135
I120	cd	BVNorth	BVNorth	152	152	162	174	151	155	121	125	155	171	103	103	143	151	201	209	131	131	142	146	140	150	104	104	128	128	206	226	94	118	196	204	143	151	131	135
I121	rd	BVNorth	BVNorth	152	156	166	166	155	155	121	129	155	167	103	107	143	143	209	217	131	131	150	158	150	150	104	120	136	140	226	238	110	118	192	192	143	147	123	139
I122	rd	BVNorth	BVNorth	152	160	162	162	155	155	121	125	155	163	103	111	143	143	201	213	135	135	146	150	138	150	104	104	120	132	206	206	114	114	196	196	143	147	135	207
I123	rd	BVNorth	BVNorth	152	160	166	174	151	155	125	125	155	171	103	111	151	151	209	209	131	131	142	146	140	144	104	104	128	136	206	226	114	118	204	232	143	143	131	135
I124	cd	BVNorth	BVNorth	152	156	162	166	151	155	125	125	155	163	103	111	143	151	209	213	131	135	142	146	140	150	104	104	128	132	206	206	114	118	196	204	143	147	131	135
I125	cd	BVNorth	BVNorth	152	156	162	174	151	155	125	125	163	171	103	111	143	151	201	209	131	135	146	146	138	140	104	104	128	132	206	206	114	118	196	204	143	147	131	135
I126	cd	BVNorth	BVNorth	156	160	162	174	151	155	121	125	0	0	103	103	143	151	209	213	131	135	142	150	144	150	104	104	132	136	206	226	114	118	196	232	143	143	131	135
I127	rd	BVNorth	BVNorth	152	152	162	166	143	151	121	125	155	167	111	111	143	155	201	209	135	135	142	142	140	140	104	124	116	132	206	230	106	114	188	188	143	147	135	135
I128	rd	BVNorth	BVNorth	152	152	166	166	163	163	121	121	163	167	103	111	143	155	209	213	127	131	142	142	140	144	104	104	120	124	226	226	106	118	204	208	143	147	135	143
I129	cd	BVNorth	BVNorth	152	156	162	162	143	151	121	129	155	167	111	111	143	151	209	209	131	135	142	142	138	150	104	108	128	140	234	234	94	94	188	192	147	147	135	207
I130	cd	BVNorth	BVNorth	152	156	162	166	151	155	121	129	155	163	103	111	143	159	205	209	131	131	142	142	140	140	104	104	116	136	226	234	94	114	192	192	143	143	135	135
I131	rd	BVNorth	BVNorth	152	156	166	166	143	155	121	121	163	167	103	111	155	159	201	205	131	135	142	150	140	140	104	124	116	132	226	230	94	114	192	236	143	143	135	135
I132	rd	BVNorth	BVNorth	0	0	162	170	151	151	125	129	155	167	111	111	135	143	209	209	131	135	142	142	140	150	104	104	116	140	206	238	94	106	188	204	143	147	135	135
I133	cd	BVNorth	BVNorth	152	156	162	166	151	155	121	129	0	0	103	111	143	159	205	209	135	135	142	142	140	140	104	104	116	132	226	234	106	114	188	192	143	147	135	135
I134	cd	BVNorth	BVNorth	152	156	166	170	143	151	121	129	163	167	111	111	135	155	205	209	131	131	142	150	140	150	104	124	132	140	0	0	94	114	188	192	143	143	135	135
I135	cd	BVNorth	BVNorth	156	156	162	166	151	155	121	129	0	0	111	111	143	159	201	209	131	131	142	142	140	140	104	124	116	116	206	226	94	94	204	236	143	143	135	135
I136	cd	BVNorth	BVNorth	152	156	162	174	155	155	125	125	155	171	103	111	143	151	201	209	131	135	142	146	140	150	104	104	132	136	206	206	114	118	196	204	143	143	135	207
I137	cd	BVNorth	BVSouth	152	156	162	166	151	155	125	125	155	155	111	111	143	151	209	213	131	135	142	146	144	150	104	104	120	128	206	226	114	114	196	204	143	143	135	207
I138	cd	BVNorth	BVSouth	156	160	162	174	155	155	125	125	155	171	111	111	143	151	201	209	131	135	146	150	138	140	104	104	120	120	206	226	114	118	196	232	143	143	135	135
I139	cd	BVNorth	BVSouth	156	160	0	0	151	155	121	125	155	155	103	103	143	151	201	209	131	135	142	150	140	150	104	104	128	132	206	226	114	114	196	204	143	143	131	135
I140	cd	BVNorth	BVNorth	152	156	162	174	155	155	121	125	155	171	103	111	143	151	209	213	131	135	142	150	144	150	104	104	132	136	206	206	114	114	196	204	143	143	131	207
I141	cd	BVNorth	BVNorth	152	156	162	174	155	155	121	125	155	163	111	111	143	151	209	213	131	135	142	146	138	140	104	104	120	128	206	206	114	118	196	232	143	143	135	207
I142	cd	BVNorth	BVNorth	148	152	166	174	155	155	125	125	155	163	107	111	151	159	209	217	131	135	138	142	144	146	104	120	120	128	226	226	98	110	196	200	143	147	143	147
I143	rd	BVNorth	BVNorth	148	152	166	174	155	155	125	125	155	163	103	111	143	159	209	213	131	135	138	142	144	146	104	120	120	128	226	226	102	106	200	232	143	147	147	207
I144	cd	BVNorth	BVNorth	148	160	162	174	155	155	117	125	155	163	107	111	151	159	209	217	131	135	138	142	144	150	120	120	120	132	226	238	102	106	196	200	143	147	203	207
I145	rd	BVNorth	BVNorth	148	156	170	174	155	163	117	125	163	163	107	111	143	151	213	213	131	135	142	154	140	150	120	120	128	140	226	234	94	110	192	232	147	147	131	135
I146	rd	BVNorth	BVNorth	152	160	174	174	143	143	117	125	155	163	111	111	147	147	205	213	131	135	142	142	140	150	120	120	128	140	206	226	90	110	192	232	147	147	131	135
I147	rd	BVNorth	BVNorth	148	152	170	174	143	155	117	125	155	163	111	111	143	147	213	217	135	135	142	142	150	150	104	120	128	128	206	226	106	110	196	232	147	147	131	131
I148	rd	BVNorth	BVNorth	156	160	174	174	155	155	125	125	163	167	107	111	147	151	205	213	131	135	142	154	140	140	120	120	116	140	226	234	90	94	192	200	143	147	135	207
I149	cd	BVNorth	BVNorth	148	156	174	174	155	155	125	125	155	167	107	111	143	147	213	213	135	135	142	142	140	150	104	120	128	140	226	234	94	94	192	232	143	147	131	135
I150	cd	BVNorth	BVNorth	152	160	174	174	155	155	117	125	167	167	111	111	143	151	205	213	135	135	142	154	140	150	120	120	128	140	206	226	94	106	200	232	147	147	131	135
I151	cd	BVNorth	BVNorth	152	156	174	174	143	155	125	125	155	163	107	111	147	151	205	213	135	135	142	142	140	150	120	120	128	140	206	234	90	110	200	232	143	147	131	135
I152	cd	BVNorth	BVNorth	152	160	170	174	155	155	125	125	155	155	111	111	143	151	205	213	131	135	142	154	140	150	104	120	116	128	206	226	90	110	200	232	143	147	131	207
I153	cd	BVNorth	BVNorth	152	156	166	170	155	155	121	125	155	167	103	111	143	147	201	209	131	131	146	150	140	140	108	108	116	116	206	206	94	94	192	196	147	151	131	135
I154	cd	BVNorth	BVNorth	0	0	166	170	155	155	125	125	155	167	103	111	147	155	201	209	131	135	142	142	140	150	104	108	128	128	234	238	106	114	188	196	147	151	135	199
I155	cd	BVNorth	BVNorth	152	156	166	170	155	155	121	125	0	0	103	111	143	143	205	209	135	135	142	150	140	140	104	104	116	116	206	206	90	94	188	236	143	147	135	199
I156	cd	BVNorth	BVNorth	156	156	166	170	143	143	125	125	167	167	111	111	143	151	205	209	131	131	142	146	140	150	128	128	116	120	206	226	106	106	188	228	143	147	131	135
I157	rd	BVNorth	BVNorth	152	164	166	166	151	155	121	125	163	167	103	111	143	155	209	213	127	135	142	146	144	150	104	108	120	120	226	226	102	110	204	204	147	147	131	135
I158	cd	BVNorth	BVNorth	156	156	166	166	143	143	121	125	167	167	103	111	151	151	201	205	131	131	142	146	140	150	104	124	116	128	226	234	102	118	188	236	143	147	135	139
I159	cd	BVNorth	BVNorth	156	164	166	166	143	151	121	121	0	0	103	111	143	155	205	213	131	135	142	142	140	144	104	104	116	120	226	230	110	114	192	204	143	147	131	135
I160	cd	BVNorth	BVNorth	152	164	166	166	143	155	121	125	155	155	103	103	143	155	205	213	131	131	142	142	144	150	104	104	116	116	206	238	110	118	204	204	139	147	135	135
I161	cd	BVNorth	BVNorth	152	152	166	166	143	151	125	125	151	155	103	111	155	155	209	213	131	135	142	142	140	144	104	108	116	116	206	238	106	118	196	204	147	147	135	135
I162	cd	BVNorth	BVNorth	156	156	166	166	143	155	117	125	167	167	103	111	143	151	205	209	131	131	142	146	140	150	104	124	120	128	234	234	102	102	188	192	143	147	135	139
I163	cd	BVNorth	BVNorth	152	156	166	166	143	151	121	125	0	0	111	111	151	155	205	209	131	135	142	142	140	140	108	124	116	116	206	206	94	106	188	196	143	147	135	139
I164	cd	BVNorth	BVNorth	152	156	166	170	143	151	125	125	163	167	103	115	143	155	205	209	131	131	142	142	140	150	108	128	116	124	206	226	94	106	188	228	143	147	135	139
I165	rd	BVNorth	BVNorth	152	156	162	166	0	0	117	125	155	171	111	111	143	151	201	209	131	135	142	146	144	150	104	104	128	132	206	206	94	114	196	204	143	151	131	135
I166	cd	BVNorth	BVNorth	152	152	166	170	143	155	125	125	163	167	107	107	143	151	209	213	131	131	142	142	138	144	120	128	132	140	226	234	94	94	0	0	143	147	135	207
I167	rd	BVNorth	BVNorth	152	156	166	174	151	155	121	125	163	163	111	111	147	155	209	213	131	135	142	142	138	140	108	120	132	136	226	226	94	106	192	232	143	147	123	135
I168	cd	BVNorth	BVNorth	152	156	166	170	143	155	0	0	155	167	103	111	143	143	209	209	131	135	142	154	0	0	0	0	116	116	206	206	106	110	0	0	0	0	135	135
I169	cd	BVNorth	BVNorth	156	156	166	170	143	155	121	125	0	0	103	111	143	143	205	205	135	135	142	154	140	140	104	108	116	124	206	238	106	118	188	192	143	143	135	135
I170	cd	BVNorth	BVNorth	152	156	166	166	143	155	121	121	155	163	103	103	143	155	205	205	131	131	142	154	140	144	104	104	116	116	206	206	118	118	188	204	143	147	135	135
I171	cd	BVNorth	BVNorth	152	156	166	170	143	155	121	125	0	0	103	111	143	155	205	205	131	131	142	154	140	144	104	108	116	116	206	238	110	118	188	204	143	147	135	135
I172	cd	BVNorth	BVNorth	156	156	0	0	143	143	121	125	155	167	103	111	151	151	201	209	131	135	142	142	140	150	104	108	116	128	206	234	94	106	188	196	143	143	0	0
I173	cd	BVNorth	BVNorth	152	160	162	174	151	155	121	125	155	155	111	111	143	151	209	213	135	135	142	142	140	150	104	120	132	132	206	226	110	114	188	232	147	147	135	207
I174	cd	BVNorth	BVNorth	148	152	162	166	143	155	0	0	155	155	111	111	143	143	201	213	135	135	142	142	140	150	104	120	116	132	206	226	106	114	232	236	143	147	135	143
I175	cd	BVNorth	BVNorth	152	160	162	174	143	155	121	125	155	155	111	111	143	151	201	217	131	131	142	142	140	144	104	104	132	132	226	230	110	114	196	236	143	147	135	143
I176	cd	BVNorth	BVNorth	148	152	166	174	143	155	121	125	155	167	111	111	151	155	209	213	135	135	142	142	140	144	120	124	128	132	226	230	110	114	188	232	143	147	135	207
I177	cd	BVNorth	BVNorth	152	156	170	174	143	155	117	125	155	167	107	111	147	151	205	213	131	135	142	154	0	0	120	120	128	140	206	234	94	106	200	232	147	147	131	135
I178	cd	BVNorth	BVNorth	152	160	170	174	143	155	117	125	155	167	107	111	147	151	205	213	131	135	142	154	140	150	120	120	116	128	206	226	94	106	192	232	147	147	131	207
I179	cd	BVNorth	BVNorth	148	160	174	174	155	155	117	125	163	163	107	111	143	147	205	213	135	135	142	154	140	150	120	120	128	140	226	226	90	106	200	232	143	147	131	207
I180	cd	BVNorth	BVNorth	148	160	174	174	143	155	125	125	155	167	107	111	147	151	213	217	135	135	142	154	140	150	104	120	128	140	226	234	90	110	196	200	143	147	131	207
I181	cd	BVNorth	BVNorth	152	156	166	166	155	155	121	121	163	163	111	111	155	159	201	201	131	135	142	142	140	144	104	124	116	120	226	230	94	106	208	236	143	147	135	135
I182	cd	BVNorth	BVNorth	152	152	166	166	143	155	121	121	163	163	103	111	155	159	205	213	131	135	142	150	140	144	104	124	116	120	226	230	94	106	192	204	143	147	135	143
I183	cd	BVNorth	BVNorth	152	152	166	166	143	155	121	121	163	167	103	111	155	155	201	213	131	131	142	150	140	140	104	124	120	132	226	230	94	118	192	204	143	147	135	135
I184	cd	BVNorth	BVNorth	152	152	166	166	155	155	121	121	167	167	103	103	143	159	0	0	0	0	142	142	140	144	104	124	120	132	226	226	94	118	192	208	143	147	135	143
I185	cd	BVNorth	BVNorth	152	156	166	166	155	155	121	121	167	167	0	0	143	155	0	0	0	0	142	142	140	144	104	104	120	132	226	226	106	114	204	236	143	143	135	143
I186	cd	BVNorth	BVNorth	152	156	162	174	151	151	121	125	163	171	111	111	151	155	209	209	131	135	142	146	140	150	104	108	132	136	206	226	94	106	192	204	143	143	135	135
I187	cd	BVNorth	BVNorth	156	160	162	166	151	151	125	125	155	163	111	111	151	155	201	213	131	131	142	142	138	144	104	120	132	136	206	226	94	114	192	196	143	147	135	135
I188	cd	BVNorth	BVNorth	152	156	162	166	151	151	121	125	155	163	111	111	151	155	201	213	131	131	142	146	140	144	104	108	132	136	206	226	94	94	196	232	147	151	135	135
I189	cd	BVNorth	BVNorth	152	160	162	166	151	155	125	125	155	163	111	111	147	151	209	209	131	135	142	146	138	150	104	120	132	136	206	226	106	114	204	232	143	143	123	131
I190	cd	BVNorth	BVNorth	156	160	162	166	151	155	125	125	0	0	103	103	143	151	201	209	131	135	142	150	138	140	104	104	132	136	206	226	114	114	196	196	143	147	0	0
I191	cd	BVNorth	BVNorth	156	160	162	162	155	155	121	125	155	155	103	103	143	151	209	213	131	135	146	146	140	150	104	104	128	132	206	226	114	118	196	204	0	0	131	207
I192	cd	BVNorth	BVNorth	156	160	162	166	151	155	125	125	155	163	103	111	143	151	201	209	131	135	142	146	144	150	104	104	132	136	206	226	114	114	196	204	143	143	131	135
I193	cd	BVNorth	BVNorth	152	152	162	174	155	155	121	125	0	0	103	103	143	151	209	213	131	135	146	150	144	150	104	104	120	136	206	206	114	114	196	232	143	147	131	135
I194	cd	BVNorth	BVNorth	152	156	162	166	151	155	121	125	163	171	103	111	143	151	209	213	131	135	146	150	138	144	104	104	120	128	206	206	114	118	196	232	143	143	131	135
I195	cd	BVNorth	BVNorth	148	152	166	174	143	155	125	125	155	155	103	111	155	159	209	213	135	135	138	142	140	144	104	120	116	128	206	226	102	114	188	232	147	147	135	207
I196	cd	BVNorth	BVNorth	152	152	166	174	143	155	125	125	155	171	103	111	155	159	209	209	131	135	138	142	140	146	120	124	116	128	206	226	102	106	188	200	143	147	135	147
I197	cd	BVNorth	BVNorth	148	152	166	166	151	155	121	125	163	167	111	111	143	155	209	213	135	135	138	142	140	144	104	124	128	132	206	226	106	114	188	232	143	147	135	147
I198	cd	BVNorth	BVNorth	152	152	162	174	151	155	121	125	155	163	103	111	143	143	209	213	131	135	142	142	140	144	120	124	116	128	206	226	106	114	188	232	143	143	135	207
I199	cd	BVNorth	BVNorth	148	152	162	166	143	155	121	125	163	167	103	111	143	155	201	213	131	135	138	142	140	144	120	124	116	120	226	230	102	106	232	236	143	143	135	147
I200	cd	BVNorth	BVNorth	152	160	158	166	155	155	125	125	0	0	107	111	147	151	205	205	131	135	142	142	138	140	120	120	120	128	234	234	90	94	188	192	143	147	0	0
I201	cd	BVNorth	BVNorth	152	160	166	170	143	155	121	125	159	159	103	103	151	155	0	0	131	131	142	142	150	150	104	108	124	140	206	206	114	118	192	192	143	143	135	135
I202	cd	BVNorth	BVNorth	152	160	166	174	155	155	125	125	155	163	107	111	147	147	205	209	131	135	142	154	138	150	104	120	116	128	206	226	94	94	188	192	143	147	135	207
I203	cd	BVNorth	BVNorth	156	164	166	170	151	155	117	125	155	163	103	111	151	155	205	213	131	135	142	146	140	140	108	124	124	124	206	226	94	118	192	196	143	143	131	135
I204	cd	BVNorth	BVNorth	152	152	158	162	0	0	121	125	155	163	103	111	143	147	205	213	131	135	142	150	138	144	104	120	128	136	206	226	94	114	188	204	143	143	203	207
I205	cd	BVNorth	BVNorth	152	156	166	166	151	155	121	125	163	167	103	111	143	155	201	205	131	135	142	146	140	150	108	128	116	120	206	206	94	98	188	188	143	147	127	135
I206	rd	BVNorth	BVNorth	152	156	166	174	155	155	125	129	155	167	103	111	143	151	205	209	127	131	142	146	140	144	108	128	120	132	238	242	106	106	200	232	143	147	139	203
I207	cd	BVNorth	BVNorth	152	152	166	166	155	155	121	129	155	167	103	103	151	155	205	209	127	127	142	146	140	150	104	128	120	144	226	242	102	106	204	232	147	147	135	203
I208	cd	BVNorth	BVNorth	152	152	166	174	155	155	125	129	155	163	103	111	151	155	205	213	127	135	142	146	140	144	108	128	132	144	226	242	102	106	204	232	147	147	135	203
I209	cd	BVNorth	BVNorth	156	164	166	166	155	155	121	125	155	163	111	111	151	155	205	209	127	131	146	146	144	150	104	108	120	144	226	238	102	110	204	232	143	147	135	203
I210	rd	BVNorth	BVNorth	152	152	162	166	143	155	125	129	163	167	111	111	143	155	209	217	131	135	142	146	140	140	104	128	124	132	226	238	118	118	192	232	143	143	131	135
I211	cd	BVNorth	BVNorth	152	160	162	174	143	155	125	129	155	163	111	111	147	155	205	209	131	131	142	146	140	140	120	128	132	140	226	226	110	118	192	192	143	147	0	0
I212	cd	BVNorth	BVNorth	156	156	166	170	143	151	125	125	167	167	103	111	143	151	205	209	131	131	146	146	140	150	104	108	116	124	206	234	94	118	236	236	143	151	131	135
I213	cd	BVNorth	BVNorth	152	156	166	170	151	155	125	129	155	167	111	111	143	147	205	209	127	131	142	142	140	150	104	120	116	128	206	206	106	114	192	236	143	147	131	135
I214	cd	BVNorth	BVNorth	152	156	166	170	151	155	125	125	151	155	103	111	143	143	209	209	127	135	142	146	140	150	104	108	116	128	206	206	94	106	192	204	143	147	131	139
I215	cd	BVNorth	BVNorth	152	156	166	170	155	155	121	125	155	155	103	111	143	147	205	209	127	131	146	150	140	150	108	108	116	140	206	206	94	114	188	236	147	151	135	139
I216	cd	BVNorth	BVNorth	152	156	166	174	155	155	125	125	155	167	103	111	143	143	209	209	127	135	142	150	140	150	104	108	128	132	206	206	106	114	192	204	147	151	135	135
I217	cd	BVNorth	BVNorth	152	156	166	166	143	155	121	121	163	163	103	111	155	155	201	209	127	135	142	150	140	140	104	104	116	120	226	226	94	118	208	236	143	143	135	143
I218	cd	BVNorth	BVNorth	152	152	166	166	155	155	121	121	167	167	103	103	143	155	201	213	127	135	142	150	140	140	104	104	116	120	226	226	94	118	192	204	143	143	135	135
I219	cd	BVNorth	BVNorth	152	152	166	166	155	155	121	121	167	167	103	111	143	159	205	209	127	135	142	150	140	144	104	104	116	120	226	230	114	118	192	208	143	143	135	143
I220	cd	BVNorth	BVNorth	152	156	166	166	143	155	121	121	163	163	111	111	143	159	205	213	131	131	142	142	140	144	104	124	124	132	226	230	94	118	192	204	143	147	135	135
I221	cd	BVNorth	BVNorth	152	152	166	166	143	155	121	121	163	163	103	103	155	159	201	209	131	135	142	150	140	144	104	104	116	120	226	230	106	114	208	236	143	147	135	135
I222	cd	BVNorth	BVNorth	152	160	174	174	143	155	121	121	163	167	111	111	147	151	205	213	135	135	142	142	140	150	104	120	128	140	206	226	90	110	200	232	143	147	131	135
I223	cd	BVNorth	BVNorth	152	156	170	174	155	155	117	125	155	167	107	111	143	151	205	213	135	135	142	154	140	150	120	120	116	128	206	226	94	106	200	232	143	147	131	135
I224	cd	BVNorth	BVNorth	156	160	166	170	155	155	121	125	155	167	103	111	143	155	201	205	135	135	142	142	140	150	104	120	124	128	206	226	94	94	188	196	143	143	0	0
I225	cd	BVNorth	BVNorth	156	156	170	170	155	155	117	125	155	163	103	111	143	155	201	213	135	135	142	154	140	150	108	120	128	140	206	234	94	110	232	236	143	147	131	135
I226	cd	BVNorth	BVNorth	156	156	162	166	155	155	125	125	0	0	103	103	143	151	205	209	131	135	142	146	140	140	104	108	124	132	206	238	98	114	196	196	143	143	123	135
I227	cd	BVNorth	BVNorth	152	152	166	174	151	155	121	125	155	167	103	103	143	151	209	209	131	135	142	146	144	150	104	104	116	128	206	238	94	114	196	232	143	151	135	135
I228	cd	BVNorth	BVNorth	156	164	166	166	143	155	121	125	167	167	103	111	151	151	205	209	131	135	142	146	138	146	104	108	124	128	206	206	94	106	192	224	143	147	123	131
I229	cd	BVNorth	BVNorth	152	156	166	166	151	155	117	125	151	155	111	111	143	151	205	213	135	135	142	146	140	150	120	124	124	128	226	238	94	110	196	236	143	143	131	143
I230	cd	BVNorth	BVNorth	152	156	166	170	155	155	121	129	163	163	111	111	143	143	209	209	131	135	150	154	140	150	116	116	124	132	230	230	106	110	200	232	143	143	0	0
I231	cd	BVNorth	BVNorth	156	160	166	174	155	155	125	129	0	0	107	111	143	147	209	213	131	135	142	150	138	150	116	120	116	124	206	230	94	106	192	232	143	147	207	207
I232	cd	BVNorth	BVNorth	152	160	158	174	155	155	125	125	163	167	107	111	147	151	209	213	131	139	142	142	138	150	104	120	116	140	206	226	94	94	188	192	143	147	135	207
I233	cd	BVNorth	BVNorth	152	152	166	174	155	155	125	129	163	167	107	111	143	151	209	209	131	131	142	154	150	150	116	120	124	140	206	230	94	110	188	200	143	147	135	139
I234	cd	CA	CA	152	156	166	166	155	155	125	133	0	0	103	111	143	143	201	213	131	135	142	142	140	144	104	116	132	140	206	226	106	110	192	204	143	147	135	203
I235	rd	CA	CA	152	156	162	166	151	155	121	133	163	167	103	111	143	159	201	209	131	135	142	142	144	150	104	108	132	140	206	226	106	110	192	196	143	143	135	203
I236	rd	CA	CA	156	164	162	166	155	155	121	125	163	167	103	103	147	155	209	209	131	131	142	142	150	150	104	120	132	132	206	238	106	110	196	200	143	143	135	203
I237	rd	CA	CA	156	164	162	162	151	155	125	125	163	167	103	103	147	151	205	213	131	139	142	142	150	150	104	120	120	132	206	238	106	110	196	200	143	143	203	207
I238	rd	CA	CA	156	160	166	170	151	155	125	133	163	167	103	111	143	159	201	213	131	135	142	142	150	150	104	116	132	132	226	226	106	110	196	204	143	147	135	207
I239	cd	CA	CA	152	156	154	166	155	155	125	125	163	167	103	111	147	155	209	213	131	139	142	142	150	150	104	120	132	132	226	238	106	110	196	200	143	143	203	207
I240	rd	CA	CA	152	156	166	166	151	155	121	125	155	163	103	103	147	151	209	209	131	131	142	142	140	150	120	120	120	132	226	238	106	110	196	200	143	147	203	207
I241	rd	CA	CA	152	156	162	162	155	155	125	125	163	163	103	111	147	151	205	209	131	135	142	142	150	150	120	120	120	132	226	230	94	94	200	200	143	147	135	207
I242	rd	CA	CA	156	156	162	162	151	151	121	125	163	167	103	103	143	151	201	209	131	131	142	142	138	150	108	112	132	136	218	226	94	118	192	204	139	147	135	139
I243	cd	CA	CA	156	156	162	162	151	155	121	125	155	163	103	111	143	151	205	209	131	139	142	142	138	150	108	120	132	132	226	230	94	110	192	200	139	147	139	207
I244	rd	CA	CA	156	156	162	162	151	155	121	125	155	167	103	103	151	155	209	213	131	131	142	142	140	150	104	120	132	132	238	238	106	106	196	196	143	147	139	203
I245	rd	CA	CA	152	152	166	166	143	155	125	125	163	167	103	111	143	159	205	209	127	135	142	146	138	140	104	120	132	140	206	226	110	118	220	240	143	143	135	135
I246	rd	CA	CA	152	156	162	170	143	151	121	125	163	167	103	111	143	155	205	213	127	135	142	142	150	150	104	108	124	132	230	242	94	114	200	208	143	143	135	207
I247	rd	CA	CA	152	156	166	170	143	155	125	125	167	167	103	111	143	155	205	213	127	131	142	142	144	150	108	124	120	132	230	234	94	94	200	208	143	143	139	207
I248	rd	CA	CA	156	156	162	162	163	163	0	0	163	163	107	107	143	151	209	209	131	139	142	150	150	150	104	108	124	124	206	242	114	114	200	204	143	147	135	207
I249	rd	CA	CA	156	156	166	170	155	155	0	0	167	167	111	115	143	147	213	217	127	135	142	146	140	150	104	108	120	132	206	230	0	0	196	196	143	143	139	139
